# Supplementary material for: Retinoblastoma protein promotes oxidative phosphorylation through upregulation of glycolytic genes in oncogene-induced senescent cells
Source: Aging Cell. 2015 May 25;14(4):689–97. doi: 10.1111/acel.12351 (PMC4531082; doi:10.1111/acel.12351)
Supplement: Supplementary file 2 [file acel0014-0689-sd2.xlsx]

## Sheet: Sheet1
		Concentration (pmol/106 cells)
Compound name	KEGG ID	Growing			Ctrl-KD OIS			RB-KD OIS			Growing		OIS		RB-KD OIS		Ctrl-KD OIS vs. Growing		RB-KD OIS vs. Growing		RB-KD OIS vs. Ctrl-KD OIS
		Replicate_1	Replicate_2	Replicate_3	Replicate_1	Replicate_2	Replicate_3	Replicate_1	Replicate_2	Replicate_3	Mean	S.D.	Mean	S.D.	Mean	S.D.	p-value		p-value		p-value
NAD+	C00003	4616.16	5078.94	4637.95	21052.8	16158	18699	12893.5	11012	10643.8	4777.68	261.122	18636.6	2448.03	11516.4	1206.68	0.0096138	**	0.0081866	**	0.021502	*
cAMP	C00575	7.34976	8.53688	7.25945	29.3362	20.4483	23.8385	18.0053	12.5735	11.009	7.71536	0.712887	24.541	4.48538	13.8626	3.67198	0.020701	*	0.096171		0.035034	*
Xanthine	C00385	45.933	45.6683	34.0108	103.462	86.317	114.265	42.8971	52.0003	42.8011	41.8707	6.80815	101.348	14.0936	45.8995	5.28364	0.0080436	**	0.46613		0.012475	*
NADH	C00004	221.3	216.535	195.555	1139.97	1217.95	1347.77	323.596	672.452	603.248	211.13	13.6969	1235.23	104.974	533.099	184.705	0.0030585	**	0.093619		0.0090887	**
ADP-ribose	C00301	7.25318	7.81379	6.80721	40.1254	34.3723	35.9529	23.1361	18.0623	18.4437	7.29139	0.504378	36.8168	2.97227	19.8807	2.82571	0.0026947	**	0.014164	*	0.0020412	**
UDP-glucose	C00029	2690.27	2788.04	2747.76	5647.75	4904.8	5895.97	3167.67	3618.59	3446.92	2742.02	49.139	5482.84	515.75	3411.06	227.589	0.011051	*	0.031687	*	0.010136	*
Uric acid	C00366	40.6843	53.7384	43.3052	161.294	148.7	165.501	87.0137	92.4906	100.759	45.9093	6.90567	158.498	8.74263	93.421	6.91958	9.0346e-05	***	0.0010903	**	0.00069615	***
NADP+	C00006	125.276	129.371	116.879	563.432	570.471	640.125	330.124	414.156	388.304	123.842	6.36823	591.343	42.3932	377.528	43.0397	0.0022731	**	0.0083551	**	0.0035909	**
IMP	C00130	46.4873	44.4633	39.168	333.411	658.835	792.611	180.929	252.058	255.244	43.3729	3.77952	594.953	236.171	229.41	42.016	0.05599		0.01597	*	0.1113
Glucose 6-phosphate	C00668,C01172,C00092	512.258	573.908	433.793	844.949	596.422	745.554	515.93	442.546	453.303	506.653	70.2251	728.975	125.09	470.593	39.6299	0.071033		0.49247		0.058857
Fructose 6-phosphate	C05345,C00085	175.398	190.484	153.429	388.174	185.803	229.046	237.847	151.901	134.525	173.103	18.6339	267.674	106.572	174.758	55.3233	0.26228		0.96457		0.27248
Fructose 1-phosphate	C01094,C02976	72.4058	105.324	96.9591	500.573	664.491	800.058	229.88	364.224	369.142	91.5629	17.1096	655.041	149.966	321.082	79.0217	0.021646	*	0.032454	*	0.041422	*
Galactose 1-phosphate	C00446	55.8788	72.1021	60.7048	215.519	176.643	256.183	118.612	191.732	131.686	62.8952	8.33048	216.115	39.7735	147.343	38.9935	0.018249	*	0.05857		0.099276
Glucose 1-phosphate	C00103	37.0093	52.1624	26.3466	67.7249	54.6324	105.837	63.1262	45.8523	62.4882	38.5061	12.9728	76.0649	26.6017	57.1556	9.79411	0.11845		0.12311		0.34525
Acetoacetyl CoA	C00332	N.D.	N.D.	N.D.	N.D.	N.D.	N.D.	N.D.	N.D.	N.D.	N.D.	N.A.	N.D.	N.A.	N.D.	N.A.	N.A.		N.A.		N.A.
Acetyl CoA	C00024	0.901276	1.31861	0.725029	2.49847	1.65253	1.48051	3.98981	1.5035	0.945032	0.981637	0.304838	1.87717	0.544891	2.14611	1.62092	0.085153		0.33886		0.80663
Folic acid	C00504	5.70724	4.90605	4.62035	19.2924	12.8019	16.1546	11.8217	10.9686	10.1266	5.07788	0.563452	16.083	3.24583	10.9723	0.847526	0.024953	*	0.0010902	**	0.10399
Ribose 5-phosphate	C00117	147.651	165.723	142.005	506.965	507.609	517.15	209.688	298.171	373.022	151.793	12.3898	510.575	5.70335	293.627	81.7617	4.0484e-05	***	0.092018		0.043623	*
CoA	C00010	48.2534	53.038	49.8496	253.521	251.767	277.172	106.008	120.743	95.3294	50.3803	2.43606	260.82	14.1881	107.36	12.7603	0.0011507	**	0.013814	*	0.00016513	***
Ribose 1-phosphate	C00620	53.5435	36.9154	30.6363	112.077	203.063	219.682	81.4475	97.0841	72.1621	40.3651	11.8368	178.274	57.9271	83.5645	12.5952	0.049039	*	0.012464	*	0.099226
Ribulose 5-phosphate	C00199,C01101	158.494	188.964	152.486	454.865	397.681	484.345	252.538	247.648	250.855	166.648	19.5585	445.631	44.0636	250.347	2.4841	0.0029965	**	0.016484	*	0.016308	*
Xylulose 5-phosphate	C00231,C03291	359.562	378.694	346.65	974.164	844.561	947.63	543.858	645.885	704.709	361.635	16.1221	922.118	68.4647	631.484	81.3868	0.0033871	**	0.025322	*	0.0097462	**
Erythrose 4-phosphate	C00279,C03604	N.D.	N.D.	1.02489	23.8125	38.1164	37.0171	N.D.	10.3112	18.2875	1.02489	N.A.	32.982	7.95999	14.2993	5.64008	N.A.		N.A.		0.057549
HMG CoA	C00356	11.8615	12.8079	11.482	39.4654	56.8828	52.8554	21.2437	30.8295	25.3093	12.0505	0.682846	49.7345	9.11847	25.7942	4.81124	0.018502	*	0.036234	*	0.027041	*
Glyceraldehyde 3-phosphate	C00118,C00661	240.723	226.633	519.212	1249.82	1289.85	1379.4	534.464	398.151	395.007	328.856	165.003	1306.36	66.3469	442.541	79.6236	0.0041399	**	0.36409		0.00016403	***
NADPH	C00005	158.747	167.151	156.232	319.225	149.984	194.122	210.61	184.844	168.967	160.71	5.71819	221.11	87.7889	188.14	21.0161	0.35555		0.14439		0.58578
Malonyl CoA	C00083	11.1034	11.1424	8.11131	34.5213	16.9541	15.2773	18.1534	11.3543	4.92315	10.119	1.73883	22.2509	10.6595	11.4769	6.61595	0.18465		0.7602		0.22455
Phosphocreatine	C02305	8136.29	8464.23	8192.01	17542.4	12071.1	13373.3	9744.09	8096.63	7957.69	8264.18	175.475	14328.9	2858.1	8599.47	993.703	0.066178		0.62005		0.060993
XMP	C00655	5.33345	4.23855	4.82043	61.5211	66.22	79.8839	28.1747	36.1907	35.5553	4.79748	0.547813	69.2083	9.53919	33.3069	4.45593	0.007084	**	0.0073461	**	0.011362	*
Dihydroxyacetone phosphate	C00111	2512.52	2510.74	2065.84	7517.98	8139.71	9219.66	2428.91	4675.35	5447.5	2363.03	257.379	8292.45	861.06	4183.92	1568.15	0.0040816	**	0.17906		0.026655	*
Adenylosuccinate	C03794	7.42287	7.49488	6.63335	32.8798	34.8569	42.0659	22.4831	26.1784	27.0728	7.1837	0.477974	36.6009	4.83496	25.2448	2.43315	0.008392	**	0.0046674	**	0.036862	*
Fructose 1,6-diphosphate	C00354	2578.99	2680.17	2118.62	8207.45	12622.2	15199.7	2152.15	5792.66	6195.36	2459.26	299.311	12009.8	3536.12	4713.39	2227.22	0.041912	*	0.22008		0.048676	*
6-Phospho-D-gluconate	C00345	277.496	321.028	240.604	231.63	149.694	191.985	140.91	130.156	147.364	279.71	40.2577	191.103	40.9751	139.477	8.69301	0.055723		0.022301	*	0.15575
N-Carbamoylaspartate	C00438	133.24	139.34	132.095	252.593	179.23	209.511	153.114	147.728	139.973	134.892	3.895	213.778	36.8672	146.939	6.60604	0.064175		0.066606		0.083847
PRPP	C00119	144.64	157.124	154.914	249.34	145.019	188.624	92.575	58.7845	56.1731	152.226	6.66163	194.328	52.3937	69.1775	20.3048	0.29783		0.012666	*	0.039872	*
2-Phosphoglycerate	C00631	29.035	30.393	31.392	105.776	75.2198	72.384	70.8394	52.3595	54.5913	30.2733	1.18305	84.4598	18.5144	59.2634	10.087	0.03631	*	0.036496	*	0.12757
2,3-Diphosphoglycerate	C01159	669.687	724.216	690.201	3626.34	2279.03	2669.15	1911.69	1861.93	1961.68	694.702	27.5417	2858.18	693.26	1911.77	49.8762	0.032391	*	3.1784e-05	***	0.14108
3-Phosphoglycerate	C00197	338.095	356.373	301.161	1252.3	893.047	839.409	681.049	658.379	631.258	331.876	28.1264	994.918	224.507	656.895	24.9282	0.034414	*	0.00012708	***	0.11922
Phosphoenolpyruvate	C00074	77.4426	86.0478	78.8251	432.023	338.582	279.024	200.014	228.708	232.337	80.7718	4.62112	349.876	77.1222	220.353	17.7071	0.025948	*	0.0033973	**	0.093889
GMP	C00144	N.D.	81.6284	52.5805	236.86	207.118	260.076	140.737	148.746	136.296	67.1045	20.54	234.685	26.5458	141.926	6.30957	0.005616	**	0.10512		0.021425	*
AMP	C00020	123.142	153.502	215.584	610.693	562.311	625.409	306.942	523.928	450.868	164.076	47.1191	599.471	33.0122	427.246	110.405	0.00037244	***	0.038331	*	0.10384
2-Oxoisovalerate	C00141	160.36	171.695	181.74	503.412	574.541	679.426	413.413	435.681	386.28	171.265	10.6962	585.793	88.5451	411.791	24.7405	0.013861	*	0.00098835	***	0.067236
GDP	C00035	397.294	317.612	352.32	831.379	674.93	944.757	800.208	711.79	580.457	355.742	39.9509	817.022	135.485	697.485	110.571	0.020568	*	0.022801	*	0.30442
Lactate	C00186,C00256,C01432	51968.5	52708.9	54359.9	253899	348032	413273	161256	217349	200495	53012.4	1224.26	338401	80122.3	193033	28780.9	0.025258	*	0.013668	*	0.074467
ADP	C00008	2043.51	1829.15	2454.5	4467.26	3600.87	4128.9	3819.27	3314.95	3135.12	2109.05	317.788	4065.67	436.641	3423.11	354.669	0.004431	**	0.0090415	**	0.12198
GTP	C00044	5729.04	6318.62	6157.17	15083.2	15321.2	15689.5	9575.32	9734.02	9573.23	6068.28	304.674	15364.6	305.488	9627.52	92.2371	3.0785e-06	***	0.0011678	**	0.00038334	***
ATP	C00002	30351.8	31911.5	28960.9	68881.2	63403.9	66628.6	45622.1	45155.8	42993.5	30408.1	1476.1	66304.6	2752.98	44590.5	1402.55	0.00024351	***	0.00027479	***	0.0012472	**
Glycerol 3-phosphate	C00093	438.212	379.238	465.753	3833.23	5754.36	6552.38	1711.1	1602.07	1539.31	427.734	44.199	5379.99	1397.7	1617.49	86.9246	0.025441	*	0.0002476	***	0.042574	*
Pyruvate	C00022	822.931	736.416	778.584	2205.77	1793.29	2465.59	1697.08	1293.28	N.D.	779.31	43.2617	2154.89	339.024	1495.18	285.528	0.018329	*	0.17035		0.11365
N-Acetylglutamate	C00624	55.6937	60.5252	70.1483	114.316	149.637	193.114	76.524	91.6597	97.1852	62.1224	7.35846	152.356	39.4691	88.4563	10.6966	0.05389		0.029923	*	0.098274
2-Hydroxyglutarate	C02630,C01087,C03196	190.59	330.138	268.748	1042.65	795.216	831.322	582.063	514.161	454.493	263.159	69.9418	889.73	133.66	516.906	63.8291	0.0054202	**	0.0099171	**	0.024469	*
Carbamoylphosphate	C00169	N.D.	50.7176	N.D.	N.D.	N.D.	N.D.	N.D.	N.D.	N.D.	50.7176	N.A.	N.D.	N.A.	N.D.	N.A.	N.A.		N.A.		N.A.
Succinate	C00042	776.193	813.676	840.501	3348.16	1985.21	2457.22	2148.8	1971.35	1843.48	810.124	32.3009	2596.86	692.122	1987.88	153.333	0.046275	*	0.0041808	**	0.26445
Malate	C00149,C00497,C00711	6747.65	8030.56	7223.79	25161.7	19049.4	21734.4	22444.5	18041.8	17325.3	7334	648.516	21981.9	3063.65	19270.5	2771.96	0.011521	*	0.0138	*	0.31974
a-Ketoglutarate	C00026	538.373	1432.05	796.474	3856.19	3350.58	3685.86	1522.73	2289.29	2055.06	922.3	459.935	3630.87	257.25	1955.7	392.821	0.0024942	**	0.042861	*	0.0056023	**
Fumarate	C00122	1621.52	2034.61	1757.07	6206.62	4083.15	5186.15	6356.93	3912.17	3759.92	1804.4	210.572	5158.64	1062.01	4676.34	1457.43	0.027964	*	0.073289		0.6694
Citrate	C00158	4825.2	5085.62	4345.99	11081.1	10989.8	12260.3	6446.93	7856.99	7954.88	4752.27	375.169	11443.8	708.644	7419.6	843.775	0.0006694	***	0.018681	*	0.003528	**
cis-Aconitate	C00417	49.9313	26.3217	2.24923	145.535	163.136	160.609	33.1821	102.977	143.495	26.1674	23.8414	156.427	9.51674	93.2178	55.7999	0.0051437	**	0.16143		0.18574
Isocitrate	C00311	47.7656	167.778	79.4825	N.D.	271.891	268.035	N.D.	133.956	134.684	98.342	62.1892	269.963	2.72614	134.32	0.51485	0.040741	*	0.42187		0.0069139	**
Gly	C00037	41900.4	45813.6	46379.3	38189.9	30979.7	32414.7	37561.1	29929	29713.7	44697.8	2439.04	33861.4	3816.62	32401.3	4469.82	0.019945	*	0.023434	*	0.68967
Putrescine	C00134	128.818	137.908	190.957	278.181	144.267	152.145	146.175	130.618	107.996	152.561	33.5611	191.531	75.1443	128.263	19.1983	0.47679		0.35187		0.27968
Sarcosine	C00213	47.9044	N.D.	43.631	N.D.	24.2685	45.6591	N.D.	39.3312	31.8421	45.7677	3.02174	34.9638	15.1255	35.5866	5.29558	0.4931		0.17381		0.96366
β-Ala	C00099	2336.31	2416.05	2468.47	8842.46	7916.6	8285.47	5435.82	5156.19	4915.74	2406.94	66.5487	8348.18	466.107	5169.25	260.282	0.0017131	**	0.0017736	**	0.0015976	**
Ala	C00041,C00133,C01401	23176.3	24759.2	24555.8	49677.6	39563.9	40981.8	48053.5	37912.2	36125.9	24163.8	861.215	43407.8	5475.91	40697.2	6433.04	0.02366	*	0.044744	*	0.60872
γ-Aminobutyrate	C00334	625.092	691.45	686.109	1315.52	607.357	661.835	370.879	240.348	234.356	667.55	36.8667	861.569	394.072	281.861	77.1497	0.48394		0.005114	**	0.12073
Choline	C00114	842.367	931.581	925.367	2202.71	1470.12	1543.09	1562.24	1147.44	1086.26	899.772	49.8106	1738.64	403.548	1265.31	258.96	0.067131		0.12971		0.17477
Ser	C00065,C00716,C00740	15505.2	15994.1	16172.7	27120.1	14514.8	14899.8	17299.6	10391.4	10839.7	15890.6	345.538	18844.9	7169.11	12843.6	3865.55	0.54955		0.30509		0.28981
Creatinine	C00791	113.119	110.601	122.954	198.481	158.431	184.606	110.799	108.293	94.5623	115.558	6.52772	180.506	20.3372	104.552	8.74129	0.022673	*	0.16123		0.012559	*
Pro	C00148,C00763,C16435	22826.9	25771.9	24747.1	26830.3	27386.2	29212.8	15778.5	18119.1	17520.2	24448.6	1495.02	27809.8	1246.45	17139.3	1215.95	0.041967	*	0.0031997	**	0.0004475	***
Val	C00183,C06417,C16436	10305.5	10849.8	10591.5	23688	22705.3	23718.5	18370	16489.7	16647.8	10582.3	272.219	23370.6	576.353	17169.1	1043	7.8047e-05	***	0.0055859	**	0.0024727	**
Thr	C00188,C00820	33280.2	34783.7	34292.1	49940.5	40397.3	40361.3	42909.5	33291.4	33574	34118.7	766.618	43566.4	5520.21	36591.6	5473.3	0.094741		0.51675		0.19515
Homoserine	C00263	8.80634	N.D.	N.D.	16.0717	29.915	36.7153	N.D.	10.0408	24.1418	8.80634	N.A.	27.5674	10.5201	17.0913	9.97089	N.A.		N.A.		0.36092
Hydroxyproline	C01015,C01157	1189.53	1203.43	1269.45	1523.97	1387.02	1473.53	1119.09	1045.82	1023.7	1220.8	42.697	1461.51	69.263	1062.87	49.9269	0.011109	*	0.014813	*	0.0018846	**
Creatine	C00300	3577.2	3700.88	3664.51	9566.5	9678.2	10385.6	4812.53	4043.26	4110.77	3647.53	63.5662	9876.77	444.196	4322.19	425.987	0.001404	**	0.1081		9.8949e-05	***
Ile	C00407,C06418,C16434	8945.86	9452.88	9568.75	17444.1	16491.7	17293.5	13626.2	12096.6	12207.5	9322.5	331.284	17076.4	511.976	12643.4	852.914	8.2279e-05	***	0.012406	*	0.0032918	**
Leu	C00123,C01570,C16439	11206.6	11332.9	11300.8	21528.4	19425.6	20106.9	16184.5	14441.3	13850.4	11280.1	65.6832	20353.6	1072.88	14825.4	1213.51	0.0045058	**	0.036565	*	0.0042965	**
Asn	C00152,C01905,C16438	3902.22	4084.32	4105.41	2451.86	1084.15	1062.04	1983.17	1337.62	1361.6	4030.65	111.721	1532.69	796.104	1560.8	365.983	0.030175	*	0.0041889	**	0.9594
Ornithine	C00077,C00515,C01602	291.263	269.986	292.821	531.266	295.837	356.327	420.397	218.725	216.875	284.69	12.7578	394.477	122.263	285.333	116.973	0.25937		0.99329		0.32658
Asp	C00049,C00402,C16433	13712.5	14322.4	13943.8	14184.3	6123.85	6608.91	20362.8	8270.2	7938.71	13992.9	307.886	8972.34	4520.17	12190.6	7079.27	0.19377		0.70243		0.5492
Adenine	C00147	N.D.	N.D.	N.D.	16.6376	15.6679	15.0732	15.6155	9.15838	10.6777	N.D.	N.A.	15.7929	0.789702	11.8172	3.37601	N.A.		N.A.		0.17272
Hypoxanthine	C00262	14.8956	N.D.	13.6111	200.007	484.394	485.733	218.574	289.281	261.945	14.2533	0.908259	390.045	164.579	256.6	35.6555	0.058384		0.0070946	**	0.29366
Spermidine	C00315	35.6203	46.5998	43.2835	244.265	218.081	256.559	129.002	137.144	109.482	41.8346	5.63134	239.635	19.6522	125.21	14.2158	0.0017723	**	0.0043349	**	0.0018043	**
Gln	C00064,C00303,C00819	68754.8	73791.5	72910.4	119478	61073.9	63921.1	88149.1	51925	52269.7	71818.9	2689.95	81491	32928.6	64114.6	20815.2	0.66191		0.58811		0.49023
Lys	C00047,C00739,C16440	3688.18	3596.36	3779.63	8194.04	6639.35	7310.77	7124.83	6412.86	5922.41	3688.06	91.6332	7381.39	779.749	6486.7	604.604	0.01359	*	0.013634	*	0.19573
Glu	C00025,C00217,C00302	132131	137998	135050	261418	169608	173043	174383	123486	125566	135060	2933.46	201356	52043.3	141145	28803.8	0.15768		0.75008		0.17429
Met	C00073,C00855,C01733	4098.73	4168.37	4443.99	7073.9	6432.78	7022.97	6135.98	5606.56	5364.37	4237.03	182.58	6843.22	356.361	5702.3	394.614	0.0015379	**	0.011887	*	0.020914	*
His	C00135,C00768,C06419	4911.78	5094.96	5405.15	7632.96	7357.85	8168.1	5352.6	5515.64	5213.86	5137.3	249.395	7719.64	412.018	5360.7	151.053	0.0017964	**	0.26899		0.0050786	**
Carnitine	C00318,C00487,C15025	59.604	102.143	135.836	N.D.	N.D.	N.D.	N.D.	N.D.	N.D.	99.1946	38.2016	N.D.	N.A.	N.D.	N.A.	N.A.		N.A.		N.A.
Phe	C00079,C02057,C02265	7522.81	7701.15	7785.3	13244.7	13071.5	14250.4	9291.56	9333.09	9177.32	7669.75	134.032	13522.2	636.586	9267.33	80.6634	0.0028368	**	0.0002282	***	0.0066823	**
Arg	C00062,C00792	4704.18	4587.5	4971.25	10198.6	8038.04	9214.17	8461.76	7655.72	6950.08	4754.31	196.724	9150.27	1081.7	7689.19	756.395	0.017039	*	0.016448	*	0.13601
Citrulline	C00327	327.759	336.026	335.685	541.67	549.457	607.209	487.864	452.664	461.366	333.157	4.67795	566.112	35.8033	467.298	18.3347	0.0070161	**	0.0040904	**	0.024095	*
Tyr	C00082,C01536,C06420	7125.29	7393.9	7526.92	12966.5	13733.7	14658.4	8641.73	9723.6	9441.85	7348.71	204.595	13786.2	847.176	9269.06	561.256	0.0039195	**	0.01784	*	0.0026692	**
Spermine	C00750	121.352	130.112	132.027	255.175	192.89	257.139	196.971	152.722	133.568	127.831	5.69147	235.068	36.5405	161.087	32.5187	0.033944	*	0.21586		0.059625
Trp	C00078,C00525,C00806	1166.47	1239.48	1217.93	2048.95	2105.76	2170.99	1185.34	1327	1276.04	1207.96	37.5137	2108.57	61.0718	1262.79	71.7518	0.0001066	***	0.32504		0.00011814	***
Cystathionine	C00542,C02291	441.6	454.899	480.461	342.161	411.042	464.752	610.862	546.652	521.295	458.987	19.7505	405.985	61.4522	559.603	46.1668	0.27068		0.047217	*	0.029039	*
Carnosine	C00386	34.2506	N.D.	34.0316	58.21	42.4725	45.3509	43.8828	30.1352	30.0301	34.1411	0.154864	48.6778	8.37965	34.6827	7.96771	0.095134		0.91705		0.10426
Adenosine	C00212	31.9954	21.3612	22.6347	237.391	199.57	183.676	145.267	117.672	107.86	25.3304	5.80704	206.879	27.5936	123.599	19.3953	0.0058372	**	0.0082823	**	0.016233	*
Inosine	C00294	35.915	38.4214	N.D.	136.547	272.268	302.936	94.5103	89.703	127.785	37.1682	1.7723	237.25	88.5495	104	20.7388	0.059436		0.029497	*	0.11426
Guanosine	C00387	47.1884	46.0644	42.5994	134.076	127.501	119.386	100.066	77.4113	83.2222	45.284	2.39191	126.988	7.35844	86.8997	11.7664	0.0011887	**	0.022008	*	0.011686	*
Argininosuccinate	C03406	248.252	240.451	250.15	790.149	611.446	598.076	888.776	653.851	611.907	246.284	5.14045	666.557	107.242	718.178	149.223	0.02082	*	0.031624	*	0.65447
Glutathione (GSSG)	C00127	6004.05	5830.45	5708.32	12607	8153.87	9419.49	7714.4	5840.91	6362.32	5847.61	148.61	10060.1	2294.65	6639.21	966.949	0.085686		0.29087		0.10767
Glutathione (GSH)	C00051	16034.1	16772.2	17416	67467.8	50025.7	50984.9	23866.3	21078.4	19498	16740.8	691.478	56159.5	9805.07	21480.9	2211.81	0.019585	*	0.054721		0.021287	*
S-Adenosylmethionine	C00019	513.295	514.548	558.413	1209.83	888.637	991.366	779.461	588.373	575.165	528.752	25.6947	1029.94	164.033	647.666	114.329	0.031315	*	0.20925		0.035053	*
N.D.: Not Detected.
N.A.: Not Available.
Welch’s t test (*P <0.05; **P <0.01; ***P <0.001).
