# Supplementary material for: Retinoblastoma protein promotes oxidative phosphorylation through upregulation of glycolytic genes in oncogene-induced senescent cells
Source: Aging Cell. 2015 May 25;14(4):689–97. doi: 10.1111/acel.12351 (PMC4531082; doi:10.1111/acel.12351)
Supplement: Supplementary file 3 [file acel0014-0689-sd3.xlsx]

## Sheet: up in Ctrl-KD OIS
Gene sets up-regulated in Ctrl-KD OIS (vs. Growing)	NOM p-value	FDR q-value
NOD like receptor signaling pathway	0	0
Epithelial cell signaling in Helicobacter pylori infection	0	0.009
Graft versus host disease	0	0.01
Lysosome	0	0.058
Systemic lupus erythematosus	0	0.046
Oxidative phosphorylation	0	0.039
Cytokine cytokine receptor interaction	0	0.057
Apoptosis	0	0.069
Glycolysis gluconeogenesis	0.002	0.066
Hematopoietic cell lineage	0	0.062
Leishmania infection	0.0098	0.06
Amino sugar and nucleotide sugar metabolism	0.009	0.065
Chemokine signaling pathway	0	0.059
Natural killer cell mediated cytotoxicity	0	0.086
Toll like receptor signaling pathway	0.005	0.087
T cell receptor signaling pathway	0.008	0.114
*Pathways commonly up-regulated in Ctrl-KD OIS and RB-KD OIS are in bold.

## Sheet: up in RB-KD OIS
Gene sets up-regulated in RB-KD OIS (vs. Growing)	NOM p-value	FDR q-value
NOD like receptor signaling pathway	0	0.001
Apoptosis	0	0.068
Glycerolipid metabolism	0.002	0.034
Epithelial cell signaling in Helicobacter pylori infection	0.002	0.026
Ribosome	0	0.021
Hematopoietic cell lineage	0	0.025
Cytokine cytokine receptor interaction	0	0.037
Chemokine signaling pathway	0	0.076
Toll like receptor signaling pathway	0	0.102
VEGF signaling pathway	0.009	0.177
Natural killer cell mediated cytotoxicity	0.002	0.172
JAK STAT signaling pathway	0.005	0.208
*Pathways commonly up-regulated in Ctrl-KD OIS and RB-KD OIS are in bold.
