# Supplementary material for: Retinoblastoma protein promotes oxidative phosphorylation through upregulation of glycolytic genes in oncogene-induced senescent cells
Source: Aging Cell. 2015 May 25;14(4):689–97. doi: 10.1111/acel.12351 (PMC4531082; doi:10.1111/acel.12351)
Supplement: Supplementary file 4 [file acel0014-0689-sd4.xlsx]

## Sheet: Metabolic genes in Cluster 20
Affymetrix probe ID	Gene Symbol	Description
201872_s_at	ABCE1	ATP-binding cassette, sub-family E (OABP), member 1
218633_x_at	ABHD10	abhydrolase domain containing 10
218739_at	ABHD5	abhydrolase domain containing 5
202324_s_at	ACBD3	acyl-CoA binding domain containing 3
218795_at	ACP6	acid phosphatase 6, lysophosphatidic
219358_s_at	ADAP2	ArfGAP with dual PH domains 2
217748_at	ADIPOR1	adiponectin receptor 1
201346_at	ADIPOR2	adiponectin receptor 2
204119_s_at	ADK	adenosine kinase
221761_at	ADSS	adenylosuccinate synthase
1557820_at	AFG3L2	AFG3 ATPase family gene 3-like 2 (S. cerevisiae)
32837_at	AGPAT2	1-acylglycerol-3-phosphate O-acyltransferase 2 (lysophosphatidic acid acyltransferase, beta)
219693_at	AGPAT4	1-acylglycerol-3-phosphate O-acyltransferase 4 (lysophosphatidic acid acyltransferase, delta)
224776_at	AGPAT6	1-acylglycerol-3-phosphate O-acyltransferase 6 (lysophosphatidic acid acyltransferase, zeta)
205512_s_at	AIFM1	apoptosis-inducing factor, mitochondrion-associated, 1
224461_s_at	AIFM2	apoptosis-inducing factor, mitochondrion-associated, 2
216381_x_at	AKR7A3	aldo-keto reductase family 7, member A3 (aflatoxin aldehyde reductase)
205633_s_at	ALAS1	aminolevulinate, delta-, synthase 1
202022_at	ALDOC	aldolase C, fructose-bisphosphate
231684_at	ANGPTL3	Angiopoietin-like 3
209135_at	ASPH	aspartate beta-hydroxylase
227014_at	ASPHD2	aspartate beta-hydroxylase domain containing 2
230875_s_at	ATP11A	ATPase, class VI, type 11A
209492_x_at	ATP5I	ATP synthase, H+ transporting, mitochondrial Fo complex, subunit E
202325_s_at	ATP5J	ATP synthase, H+ transporting, mitochondrial Fo complex, subunit F6
212383_at	ATP6V0A1	ATPase, H+ transporting, lysosomal V0 subunit a1
36994_at	ATP6V0C	ATPase, H+ transporting, lysosomal 16kDa, V0 subunit c
212041_at	ATP6V0D1	ATPase, H+ transporting, lysosomal 38kDa, V0 subunit d1
1553153_at	ATP6V0D2	ATPase, H+ transporting, lysosomal 38kDa, V0 subunit d2
200096_s_at	ATP6V0E1	ATPase, H+ transporting, lysosomal 9kDa, V0 subunit e1
208898_at	ATP6V1D	ATPase, H+ transporting, lysosomal 34kDa, V1 subunit D
221504_s_at	ATP6V1H	ATPase, H+ transporting, lysosomal 50/57kDa, V1 subunit H
203576_at	BCAT2	branched chain amino-acid transaminase 2, mitochondrial
202030_at	BCKDK	branched chain ketoacid dehydrogenase kinase
221478_at	BNIP3L	BCL2/adenovirus E1B 19kDa interacting protein 3-like
218590_at	C10ORF2	chromosome 10 open reading frame 2
202562_s_at	C14ORF1	chromosome 14 open reading frame 1
225638_at	C1ORF31	chromosome 1 open reading frame 31
208910_s_at	C1QBP	complement component 1, q subcomponent binding protein
223560_s_at	C2ORF56	chromosome 2 open reading frame 56
1555906_s_at	C3ORF23	chromosome 3 open reading frame 23
218153_at	CARS2	cysteinyl-tRNA synthetase 2, mitochondrial (putative)
207181_s_at	CASP7	caspase 7, apoptosis-related cysteine peptidase
244052_at	CBR4	carbonyl reductase 4
204154_at	CDO1	cysteine dioxygenase, type I
206932_at	CH25H	cholesterol 25-hydroxylase
224932_at	CHCHD10	coiled-coil-helix-coiled-coil-helix domain containing 10
229595_at	CHCHD4	coiled-coil-helix-coiled-coil-helix domain containing 4
242124_at	CHST1
221164_x_at	CHST5	carbohydrate (N-acetylglucosamine 6-O) sulfotransferase 5
203536_s_at	CIAO1	cytosolic iron-sulfur protein assembly 1
218597_s_at	CISD1	CDGSH iron sulfur domain 1
229958_at	CLN8	ceroid-lipofuscinosis, neuronal 8 (epilepsy, progressive with mental retardation)
204809_at	CLPX	ClpX caseinolytic peptidase X homolog (E. coli)
218111_s_at	CMAS	cytidine monophosphate N-acetylneuraminic acid synthetase
228283_at	CMC1	COX assembly mitochondrial protein homolog (S. cerevisiae)
217870_s_at	CMPK1	cytidine monophosphate (UMP-CMP) kinase 1, cytosolic
206158_s_at	CNBP	CCHC-type zinc finger, nucleic acid binding protein
226277_at	COL4A3BP	collagen, type IV, alpha 3 (Goodpasture antigen) binding protein
211727_s_at	COX11	COX11 cytochrome c oxidase assembly homolog (yeast)
223191_at	COX16	COX16 cytochrome c oxidase assembly homolog (S. cerevisiae)
203880_at	COX17	COX17 cytochrome c oxidase assembly homolog (S. cerevisiae)
203663_s_at	COX5A	cytochrome c oxidase subunit Va
201441_at	COX6B1	cytochrome c oxidase subunit VIb polypeptide 1 (ubiquitous)
201256_at	COX7A2L	cytochrome c oxidase subunit VIIa polypeptide 2 like
202110_at	COX7B	cytochrome c oxidase subunit VIIb
227253_at	CP	ceruloplasmin (ferroxidase)
204264_at	CPT2	carnitine palmitoyltransferase 2
223978_s_at	CRLS1	cardiolipin synthase 1
220753_s_at	CRYL1	crystallin, lambda 1
217127_at	CTH	cystathionase (cystathionine gamma-lyase)
200661_at	CTSA	cathepsin A
200839_s_at	CTSB	cathepsin B
220230_s_at	CYB5R2	cytochrome b5 reductase 2
208905_at	CYCS	cytochrome c, somatic
217133_x_at	CYP2B6	cytochrome P450, family 2, subfamily B, polypeptide 6
208822_s_at	DAP3	death associated protein 3
201790_s_at	DHCR7	7-dehydrocholesterol reductase
204800_s_at	DHRS12	dehydrogenase/reductase (SDR family) member 12
212568_s_at	DLAT	dihydrolipoamide S-acetyltransferase
208141_s_at	DOHH	deoxyhypusine hydroxylase/monooxygenase
202673_at	DPM1	dolichyl-phosphate mannosyltransferase polypeptide 1, catalytic subunit
217912_at	DUS1L	dihydrouridine synthase 1-like (S. cerevisiae)
201135_at	ECHS1	enoyl CoA hydratase, short chain, 1, mitochondrial
223046_at	EGLN1	egl nine homolog 1 (C. elegans)
220956_s_at	EGLN2	egl nine homolog 2 (C. elegans)
219232_s_at	EGLN3	egl nine homolog 3 (C. elegans)
204256_at	ELOVL6	ELOVL family member 6, elongation of long chain fatty acids (FEN1/Elo2, SUR4/Elo3-like, yeast)
224888_at	EPT1	ethanolaminephosphotransferase 1 (CDP-ethanolamine-specific)
202942_at	ETFB	electron-transfer-flavoprotein, beta polypeptide
205738_s_at	FABP3	fatty acid binding protein 3, muscle and heart (mammary-derived growth inhibitor)
227960_s_at	FAHD1	fumarylacetoacetate hydrolase domain containing 1
212218_s_at	FASN	fatty acid synthase
208647_at	FDFT1	farnesyl-diphosphate farnesyltransferase 1
203647_s_at	FDX1	ferredoxin 1
212541_at	FLAD1	FAD1 flavin adenine dinucleotide synthetase homolog (S. cerevisiae)
228268_at	FMO2	flavin containing monooxygenase 2 (non-functional)
204437_s_at	FOLR1	folate receptor 1 (adult)
222481_at	FXC1	fracture callus 1 homolog (rat)
224627_at	GBA2	glucosidase, beta (bile acid) 2
36475_at	GCAT	glycine C-acetyltransferase
213129_s_at	GCSH	glycine cleavage system protein H (aminomethyl carrier) /// glycine cleavage system protein H pseudogene
202722_s_at	GFPT1	glutamine--fructose-6-phosphate transaminase 1
215603_x_at	GGT1	gamma-glutamyltransferase 1 /// gamma-glutamyltransferase 2 /// gamma-glutamyltransferase 3 pseudogene /// gamma-glutamyltransferase light chain 2 /// gamma-glutamyltransferase light chain 3
215603_x_at	GGT2	gamma-glutamyltransferase 1 /// gamma-glutamyltransferase 2 /// gamma-glutamyltransferase 3 pseudogene /// gamma-glutamyltransferase light chain 2 /// gamma-glutamyltransferase light chain 3
215603_x_at	GGT3P	gamma-glutamyltransferase 1 /// gamma-glutamyltransferase 2 /// gamma-glutamyltransferase 3 pseudogene /// gamma-glutamyltransferase light chain 2 /// gamma-glutamyltransferase light chain 3
215603_x_at	GGTLC2	gamma-glutamyltransferase 1 /// gamma-glutamyltransferase 2 /// gamma-glutamyltransferase 3 pseudogene /// gamma-glutamyltransferase light chain 2 /// gamma-glutamyltransferase light chain 3
215430_at	GK2	glycerol kinase 2
219933_at	GLRX2	glutaredoxin 2
221510_s_at	GLS	glutaminase
218506_x_at	GLYR1	glyoxylate reductase 1 homolog (Arabidopsis)
212737_at	GM2A	GM2 ganglioside activator
200736_s_at	GPX1	glutathione peroxidase 1
200678_x_at	GRN	granulin
209531_at	GSTZ1	glutathione transferase zeta 1
213835_x_at	GTPBP3	GTP binding protein 3 (mitochondrial)
226160_at	H6PD	hexose-6-phosphate dehydrogenase (glucose 1-dehydrogenase)
201007_at	HADHB	hydroxyacyl-CoA dehydrogenase/3-ketoacyl-CoA thiolase/enoyl-CoA hydratase (trifunctional protein), beta subunit
203745_at	HCCS	holocytochrome c synthase
200697_at	HK1	hexokinase 1
203665_at	HMOX1	heme oxygenase (decycling) 1
218120_s_at	HMOX2	heme oxygenase (decycling) 2
228713_s_at	HSD17B14	hydroxysteroid (17-beta) dehydrogenase 14
223248_at	HSDL1	hydroxysteroid dehydrogenase like 1
208815_x_at	HSPA4	heat shock 70kDa protein 4
200691_s_at	HSPA9	heat shock 70kDa protein 9 (mortalin)
200807_s_at	HSPD1	heat shock 60kDa protein 1 (chaperonin)
205133_s_at	HSPE1	heat shock 10kDa protein 1 (chaperonin 10)
203089_s_at	HTRA2	HtrA serine peptidase 2
202389_s_at	HTT	huntingtin
202069_s_at	IDH3A	isocitrate dehydrogenase 3 (NAD+) alpha
203011_at	IMPA1	inositol(myo)-1(or 4)-monophosphatase 1
218192_at	IP6K2	inositol hexakisphosphate kinase 2
209274_s_at	ISCA1	iron-sulfur cluster assembly 1 homolog (S. cerevisiae)
221763_at	JMJD1C	jumonji domain containing 1C
201464_x_at	JUN	jun proto-oncogene
212689_s_at	KDM3A	lysine (K)-specific demethylase 3A
41387_r_at	KDM6B	lysine (K)-specific demethylase 6B
208805_at	KIAA0391	proteasome (prosome, macropain) subunit, alpha type, 6
217933_s_at	LAP3	leucine aminopeptidase 3
207022_s_at	LDHC	lactate dehydrogenase C
1564277_a_at	LOC286297	hypothetical LOC100133920 /// hypothetical LOC286297
202292_x_at	LYPLA2	lysophospholipase II
218561_s_at	LYRM4	LYR motif containing 4
209166_s_at	MAN2B1	mannosidase, alpha, class 2B, member 1
206106_at	MAPK12	histone deacetylase 10 /// mitogen-activated protein kinase 12-like /// mitogen-activated protein kinase 12
213132_s_at	MCAT	malonyl CoA:ACP acyltransferase (mitochondrial)
217871_s_at	MIF	macrophage migration inhibitory factor (glycosylation-inhibiting factor)
225157_at	MLXIP	MLX interacting protein
217883_at	MMADHC	methylmalonic aciduria (cobalamin deficiency) cblD type, with homocystinuria
204386_s_at	MRP63	mitochondrial ribosomal protein 63
224671_at	MRPL10	mitochondrial ribosomal protein L10
225201_s_at	MRPL14	mitochondrial ribosomal protein L14
218027_at	MRPL15	mitochondrial ribosomal protein L15
217980_s_at	MRPL16	mitochondrial ribosomal protein L16
229884_s_at	MRPL2	mitochondrial ribosomal protein L2
220526_s_at	MRPL20	mitochondrial ribosomal protein L20
225315_at	MRPL21	mitochondrial ribosomal protein L21
223996_s_at	MRPL30	mitochondrial ribosomal protein L30
225260_s_at	MRPL32	mitochondrial ribosomal protein L32
218890_x_at	MRPL35	mitochondrial ribosomal protein L35
224331_s_at	MRPL36	mitochondrial ribosomal protein L36
218105_s_at	MRPL4	mitochondrial ribosomal protein L4
217919_s_at	MRPL42	mitochondrial ribosomal protein L42
222555_s_at	MRPL44	mitochondrial ribosomal protein L44
224479_s_at	MRPL45	mitochondrial ribosomal protein L45
225581_s_at	MRPL50	mitochondrial ribosomal protein L50
226241_s_at	MRPL52	mitochondrial ribosomal protein L52
211595_s_at	MRPS11	mitochondrial ribosomal protein S11
204331_s_at	MRPS12	mitochondrial ribosomal protein S12
228019_s_at	MRPS18C	mitochondrial ribosomal protein S18C
218001_at	MRPS2	mitochondrial ribosomal protein S2
223156_at	MRPS23	mitochondrial ribosomal protein S23
218398_at	MRPS30	mitochondrial ribosomal protein S30
217942_at	MRPS35	mitochondrial ribosomal protein S35
224302_s_at	MRPS36	mitochondrial ribosomal protein S36
217772_s_at	MTCH2	mitochondrial carrier homolog 2 (C. elegans)
235689_at	MTFMT	mitochondrial methionyl-tRNA formyltransferase
203208_s_at	MTFR1	mitochondrial fission regulator 1
222794_x_at	MTPAP	mitochondrial poly(A) polymerase
225215_s_at	MTRF1L	mitochondrial translational release factor 1-like
203360_s_at	MYCBP	c-myc binding protein
208918_s_at	NADK	NAD kinase
224802_at	NDFIP2	Nedd4 family interacting protein 2
218563_at	NDUFA3	NADH dehydrogenase (ubiquinone) 1 alpha subcomplex, 3, 9kDa
202077_at	NDUFAB1	NADH dehydrogenase (ubiquinone) 1, alpha/beta subcomplex, 1, 8kDa
204125_at	NDUFAF1	NADH dehydrogenase (ubiquinone) 1 alpha subcomplex, assembly factor 1
219006_at	NDUFAF4	NADH dehydrogenase (ubiquinone) 1 alpha subcomplex, assembly factor 4
203371_s_at	NDUFB3	NADH dehydrogenase (ubiquinone) 1 beta subcomplex, 3, 12kDa
203621_at	NDUFB5	NADH dehydrogenase (ubiquinone) 1 beta subcomplex, 5, 16kDa
222992_s_at	NDUFB9	NADH dehydrogenase (ubiquinone) 1 beta subcomplex, 9, 22kDa
202941_at	NDUFV2	NADH dehydrogenase (ubiquinone) flavoprotein 2, 24kDa
226616_s_at	NDUFV3	NADH dehydrogenase (ubiquinone) flavoprotein 3, 10kDa
216082_at	NEU3	sialidase 3 (membrane sialidase)
218557_at	NIT2	nitrilase family, member 2
206197_at	NME5	non-metastatic cells 5, protein expressed in (nucleoside-diphosphate kinase)
219553_at	NME7	non-metastatic cells 7, protein expressed in (nucleoside-diphosphate kinase)
228090_at	NMNAT3	nicotinamide nucleotide adenylyltransferase 3
215093_at	NSDHL	NAD(P) dependent steroid dehydrogenase-like
235384_at	NUDT19	nudix (nucleoside diphosphate linked moiety X)-type motif 19
201599_at	OAT	ornithine aminotransferase
219293_s_at	OLA1	Obg-like ATPase 1
208717_at	OXA1L	oxidase (cytochrome c) assembly 1-like
219133_at	OXSM	3-oxoacyl-ACP synthase, mitochondrial
207543_s_at	P4HA1	prolyl 4-hydroxylase, alpha polypeptide I
200815_s_at	PAFAH1B1	platelet-activating factor acetylhydrolase 1b, regulatory subunit 1 (45kDa)
218271_s_at	PARL	presenilin associated, rhomboid-like
1554894_a_at	PCBD2	pterin-4 alpha-carbinolamine dehydratase/dimerization cofactor of hepatocyte nuclear factor 1 alpha (TCF1) 2
226452_at	PDK1	pyruvate dehydrogenase kinase, isozyme 1
226855_at	PDP2
1558999_x_at	PDPR	pyruvate dehydrogenase phosphatase regulatory subunit pseudogene /// pyruvate dehydrogenase phosphatase regulatory subunit
220865_s_at	PDSS1	prenyl (decaprenyl) diphosphate synthase, subunit 1
202671_s_at	PDXK	pyridoxal (pyridoxine, vitamin B6) kinase
235093_at	PEX13	peroxisomal biogenesis factor 13
210976_s_at	PFKM	phosphofructokinase, muscle
200886_s_at	PGAM1	phosphoglycerate mutase 1 (brain)
201118_at	PGD	phosphogluconate dehydrogenase
217383_at	PGK1	Phosphoglycerate kinase 1
201968_s_at	PGM1	phosphoglucomutase 1
229553_at	PGM2L1	phosphoglucomutase 2-like 1
210041_s_at	PGM3	phosphoglucomutase 3
200658_s_at	PHB	prohibitin
205450_at	PHKA1	phosphorylase kinase, alpha 1 (muscle)
218652_s_at	PIGG	phosphatidylinositol glycan anchor biosynthesis, class G
220041_at	PIGZ	phosphatidylinositol glycan anchor biosynthesis, class Z
213070_at	PIK3C2A	phosphoinositide-3-kinase, class 2, alpha polypeptide
212688_at	PIK3CB	phosphoinositide-3-kinase, catalytic, beta polypeptide
203879_at	PIK3CD	phosphoinositide-3-kinase, catalytic, delta polypeptide
212239_at	PIK3R1	phosphoinositide-3-kinase, regulatory subunit 1 (alpha)
209785_s_at	PLA2G4C	phospholipase A2, group IVC (cytosolic, calcium-independent)
200827_at	PLOD1	procollagen-lysine 1, 2-oxoglutarate 5-dioxygenase 1
202620_s_at	PLOD2	procollagen-lysine, 2-oxoglutarate 5-dioxygenase 2
212088_at	PMPCA	peptidase (mitochondrial processing) alpha
203718_at	PNPLA6	patatin-like phospholipase domain containing 6
203782_s_at	POLRMT	polymerase (RNA) mitochondrial (DNA directed)
220741_s_at	PPA2	pyrophosphatase (inorganic) 2
222662_at	PPP1R3B	protein phosphatase 1, regulatory (inhibitor) subunit 3B
200975_at	PPT1	palmitoyl-protein thioesterase 1
39729_at	PRDX2
223032_x_at	PRELID1	PRELI domain containing 1
202529_at	PRPSAP1	phosphoribosyl pyrophosphate synthetase-associated protein 1
203537_at	PRPSAP2	phosphoribosyl pyrophosphate synthetase-associated protein 2
203460_s_at	PSEN1	presenilin 1
208805_at	PSMA6	proteasome (prosome, macropain) subunit, alpha type, 6
201252_at	PSMC4	proteasome (prosome, macropain) 26S subunit, ATPase, 4
221005_s_at	PTDSS2	phosphatidylserine synthase 2
210367_s_at	PTGES	prostaglandin E synthase
225901_at	PTPMT1	protein tyrosine phosphatase, mitochondrial 1
212610_at	PTPN11	protein tyrosine phosphatase, non-receptor type 11
209694_at	PTS	6-pyruvoyltetrahydropterin synthase
209123_at	QDPR	quinoid dihydropteridine reductase
227146_at	QSOX2	quiescin Q6 sulfhydryl oxidase 2
200863_s_at	RAB11A	RAB11A, member RAS oncogene family
203224_at	RFK	riboflavin kinase
205191_at	RP2	retinitis pigmentosa 2 (X-linked recessive)
201570_at	SAMM50	sorting and assembly machinery component 50 homolog (S. cerevisiae)
1552256_a_at	SCARB1	scavenger receptor class B, member 1
223221_at	SCO1	SCO cytochrome oxidase deficient homolog 1 (yeast)
205241_at	SCO2	SCO cytochrome oxidase deficient homolog 2 (yeast)
221855_at	SDHAF1	succinate dehydrogenase complex assembly factor 1
223048_at	SDHAF2	succinate dehydrogenase complex assembly factor 2
202675_at	SDHB	succinate dehydrogenase complex, subunit B, iron sulfur (Ip)
200961_at	SEPHS2	selenophosphate synthetase 2
200971_s_at	SERP1	stress-associated endoplasmic reticulum protein 1
225143_at	SFXN4	sideroflexin 4
201811_x_at	SH3BP5	SH3-domain binding protein 5 (BTK-associated)
209091_s_at	SH3GLB1	SH3-domain GRB2-like endophilin B1
207088_s_at	SLC25A11	solute carrier family 25 (mitochondrial carrier; oxoglutarate carrier), member 11
211754_s_at	SLC25A17	solute carrier family 25 (mitochondrial carrier; peroxisomal membrane protein, 34kDa), member 17
220474_at	SLC25A21	solute carrier family 25 (mitochondrial oxodicarboxylate carrier), member 21
221020_s_at	SLC25A32	solute carrier family 25, member 32
32091_at	SLC25A44	solute carrier family 25, member 44
218985_at	SLC2A8	solute carrier family 2 (facilitated glucose transporter), member 8
221516_s_at	SMCR7L	Smith-Magenis syndrome chromosome region, candidate 7-like
201563_at	SORD	sorbitol dehydrogenase
223173_at	SPNS1	spinster homolog 1 (Drosophila)
203458_at	SPR	sepiapterin reductase (7,8-dihydrobiopterin:NADP+ oxidoreductase)
203127_s_at	SPTLC2	serine palmitoyltransferase, long chain base subunit 2
202591_s_at	SSBP1	single-stranded DNA binding protein 1
217650_x_at	ST3GAL2	ST3 beta-galactoside alpha-2,3-sialyltransferase 2
202260_s_at	STXBP1	syntaxin binding protein 1
208398_s_at	TBPL1	TBP-like 1
204158_s_at	TCIRG1	T-cell, immune regulator 1, ATPase, H+ transporting, lysosomal V0 subunit A3
205943_at	TDO2	tryptophan 2,3-dioxygenase
218605_at	TFB2M	transcription factor B2, mitochondrial
222931_s_at	THNSL1	threonine synthase-like 1 (S. cerevisiae)
218540_at	THTPA	thiamine triphosphatase
224913_s_at	TIMM50	translocase of inner mitochondrial membrane 50 homolog (S. cerevisiae)
205217_at	TIMM8A	translocase of inner mitochondrial membrane 8 homolog A (yeast)
210130_s_at	TM7SF2	transmembrane 7 superfamily member 2
204676_at	TMEM186	transmembrane protein 186
209476_at	TMX1	thioredoxin-related transmembrane protein 1
201870_at	TOMM34	translocase of outer mitochondrial membrane 34
218233_s_at	TOMM6	prickle homolog 4 (Drosophila) /// translocase of outer mitochondrial membrane 6 homolog (yeast)
210609_s_at	TP53I3	tumor protein p53 inducible protein 3
213011_s_at	TPI1	triosephosphate isomerase 1
200743_s_at	TPP1	tripeptidyl peptidase I
209605_at	TST	thiosulfate sulfurtransferase (rhodanese)
201113_at	TUFM	Tu translation elongation factor, mitochondrial
209077_at	TXN2	thioredoxin 2
202090_s_at	UQCR11	ubiquinol-cytochrome c reductase, complex III subunit XI
201568_at	UQCRQ	ubiquinol-cytochrome c reductase, complex III subunit VII, 9.5kDa
231768_at	USF1	upstream transcription factor 1
208626_s_at	VAT1	vesicle amine transport protein 1 homolog (T. californica)
212038_s_at	VDAC1	voltage-dependent anion channel 1
1559227_s_at	VHL	von Hippel-Lindau tumor suppressor
218470_at	YARS2	tyrosyl-tRNA synthetase 2, mitochondrial

## Sheet: GO term
GO Term	Genes in Cluster 20
GO:0005739~mitochondrion	HCCS, MRPS36, MRPS35, MRPL42, OXA1L, PDP2, CMC1, NIT2, NDUFAB1, GCAT, COX5A, MRPS30, FAHD1, SLC25A21, ACBD3, UQCR11, CISD1, HTRA2, COL4A3BP, MRPL36, TFB2M, ELOVL6, MRPL32, MRPL35, NMNAT3, MRPL52, PDPR, CRLS1, NUDT19, MRPL50, GTPBP3, LYRM4, MTPAP, C10ORF2, CLPX, TIMM8A, SLC25A32, MRPS18C, PSMA6, YARS2, MRPL45, MTFMT, MRPL44, TXN2, FDX1, ALDOC, ACP6, MRPS12, MRPS11, COX7B, SFXN4, CTSA, CHCHD4, SDHA…
GO:0044429~mitochondrial part	MRPS36, HCCS, MRPS35, OXA1L, MRPL42, PDP2, NDUFAB1, GCAT, COX5A, SLC25A21, FAHD1, CISD1, UQCR11, HTRA2, MRPL36, TFB2M, MRPL32, MRPL35, PDPR, MRPL52, CRLS1, CLPX, C10ORF2, TIMM8A, SLC25A32, MRPS18C, YARS2, MRPL45, FDX1, MRPS12, COX7B, MRPS11, CHCHD4, SDHAF1, HADHB, TOMM6, MTCH2, COX6B1, HSPE1, PHB, DLAT, AFG3L2, IDH3A, VDAC1, TST, NDUFV3, POLRMT, SLC25A11, ADAP2, GLS, NDUFV2, CARS2, HSPD1, SPNS1, …
GO:0031980~mitochondrial lumen	MRPS36, TUFM, MRPS35, BCKDK, MRPL42, PDP2, FDX1, MRPS12, MRPS11, NDUFAB1, ECHS1, SDHAF1, MRPL20, HADHB, MRPL10, ALAS1, MRPL16, MRPL36, TFB2M, HSPE1, MRPL32, ETFB, HSPA9, MRPL35, PDK1, PDPR, MRPL52, SSBP1, CYCS, CBR4, DLAT, IDH3A, CLPX, C10ORF2, VDAC1, TST, POLRMT, MRPS18C, C1QBP, GLS, CARS2, YARS2, HSPD1, PMPCA, OAT, DAP3, MRP63
GO:0005759~mitochondrial matrix	MRPS36, TUFM, MRPS35, BCKDK, MRPL42, PDP2, FDX1, MRPS12, MRPS11, NDUFAB1, ECHS1, SDHAF1, MRPL20, HADHB, MRPL10, ALAS1, MRPL16, MRPL36, TFB2M, HSPE1, MRPL32, ETFB, HSPA9, MRPL35, PDK1, PDPR, MRPL52, SSBP1, CYCS, CBR4, DLAT, IDH3A, CLPX, C10ORF2, VDAC1, TST, POLRMT, MRPS18C, C1QBP, GLS, CARS2, YARS2, HSPD1, PMPCA, OAT, DAP3, MRP63
GO:0005740~mitochondrial envelope	NDUFAF4, HCCS, OXA1L, COX11, CPT2, NDUFAB1, GCAT, TIMM50, COX5A, NDUFAF1, UQCRQ, SLC25A21, FAHD1, UQCR11, CISD1, HTRA2, PARL, CASP7, FXC1, ATP5I, COX17, COX16, TOMM34, ATP5J, CRLS1, AIFM2, AIFM1, CYCS, CLPX, TIMM8A, SLC25A32, PSEN1, MRPL45, PMPCA, NDUFB3, NDUFB5, SAMM50, GK2, NDUFB9, COX7B, HK1, PTPMT1, CHCHD4, COX7A2L, HADHB, MTCH2, TOMM6, SH3GLB1, COX6B1, SLC25A44, MLXIP, SCO2, SCO1, NDUFA3, PH…
GO:0031966~mitochondrial membrane	NDUFAF4, HCCS, OXA1L, COX11, CPT2, NDUFAB1, GCAT, TIMM50, COX5A, NDUFAF1, UQCRQ, SLC25A21, FAHD1, UQCR11, CISD1, PARL, CASP7, FXC1, ATP5I, COX16, TOMM34, ATP5J, CRLS1, AIFM2, CLPX, TIMM8A, SLC25A32, PSEN1, MRPL45, PMPCA, NDUFB3, NDUFB5, SAMM50, GK2, NDUFB9, COX7B, HK1, PTPMT1, COX7A2L, HADHB, MTCH2, TOMM6, SH3GLB1, COX6B1, SLC25A44, MLXIP, SCO2, SCO1, NDUFA3, PHB, AFG3L2, VDAC1, TST, NDUFV3, SLC2…
GO:0005743~mitochondrial inner membrane	NDUFB3, HCCS, OXA1L, COX11, NDUFB5, CPT2, NDUFB9, COX7B, GCAT, NDUFAB1, TIMM50, PTPMT1, COX7A2L, COX5A, UQCRQ, NDUFAF1, HADHB, FAHD1, SLC25A21, UQCR11, PARL, MTCH2, FXC1, COX6B1, SLC25A44, ATP5I, SCO2, SCO1, ATP5J, CRLS1, NDUFA3, PHB, AFG3L2, CLPX, TIMM8A, VDAC1, TST, NDUFV3, SDHB, SLC25A11, SLC25A32, PSEN1, NDUFV2, HSPD1, SPNS1, MRPL45, PMPCA, SLC25A17
GO:0006091~generation of precursor metabolites and energy	NDUFB3, LDHC, TMX1, OXA1L, NDUFB5, ATP6V0E1, FDX1, TXN2, NDUFB9, ALDOC, PHKA1, PGAM1, NDUFAB1, HK1, UQCRQ, SDHAF2, NDUFAF1, GLRX2, ATP6V0C, THTPA, TPI1, PPP1R3B, UQCR11, ATP6V0D1, ATP5I, COX17, ATP6V0D2, ETFB, SCO1, ATP5J, TCIRG1, NDUFA3, CYCS, ATP6V1H, DLAT, PFKM, ATP6V1D, IDH3A, NDUFV3, SDHB, GFPT1, PGM1, NDUFV2, ATP6V0A1, PGK1
GO:0006119~oxidative phosphorylation	NDUFB3, TCIRG1, ATP6V0E1, NDUFB5, NDUFA3, NDUFB9, NDUFAB1, ATP6V1H, NDUFAF1, ATP6V1D, SDHAF2, ATP6V0C, NDUFV3, UQCR11, NDUFV2, ATP6V0A1, ATP5I, ATP6V0D1, ATP6V0D2, ATP5J
GO:0051186~cofactor metabolic process	PGD, GGT3P, GGT2, GGT1, PPT1, PDSS1, SDHAF1, GLRX2, HMOX2, GPX1, ALAS1, AGPAT6, TPI1, TP53I3, TDO2, FOLR1, HMOX1, NMNAT3, PDXK, LOC286297, GGTLC2, NADK, DLAT, IDH3A, OXSM, ISCA1, CIAO1, SDHB, CTH, H6PD, FLAD1, GLYR1
GO:0007005~mitochondrion organization	NDUFAF4, OXA1L, AIFM2, SSBP1, SAMM50, HTT, TIMM50, C10ORF2, SDHAF1, TIMM8A, GPX1, POLRMT, HTRA2, SH3GLB1, JUN, FXC1, CASP7, COL4A3BP, TFB2M, HSPA4, CLN8, DAP3, TOMM34
GO:0006732~coenzyme metabolic process	PGD, GGT3P, GGT2, GGT1, PDSS1, GLRX2, GPX1, TDO2, TP53I3, AGPAT6, TPI1, FOLR1, NMNAT3, PDXK, LOC286297, GGTLC2, NADK, DLAT, IDH3A, OXSM, SDHB, CTH, H6PD, FLAD1, GLYR1
GO:0015986~ATP synthesis coupled proton transport	ATP6V0C, TCIRG1, ATP6V0E1, ATP6V1H, ATP6V0A1, ATP6V0D1, ATP5I, ATP6V1D, ATP6V0D2, ATP5J
GO:0070469~respiratory chain	NDUFB3, NDUFB5, OXA1L, NDUFA3, NDUFB9, COX7B, CYCS, NDUFAB1, COX7A2L, NDUFAF1, UQCRQ, NDUFV3, UQCR11, NDUFV2
GO:0006007~glucose catabolic process	LDHC, TPI1, H6PD, ALDOC, PGM1, PGD, PGAM1, HK1, DLAT, PFKM, PGK1, GLYR1
GO:0006733~oxidoreduction coenzyme metabolic process	NMNAT3, TDO2, TPI1, TP53I3, H6PD, PGD, NADK, FLAD1, GLYR1, PDSS1, IDH3A
GO:0022900~electron transport chain	NDUFB3, TMX1, NDUFB5, NDUFA3, TXN2, FDX1, NDUFB9, CYCS, NDUFAB1, NDUFAF1, SDHAF2, UQCRQ, GLRX2, NDUFV3, SDHB, UQCR11, NDUFV2, ETFB
GO:0055114~oxidation reduction	LDHC, TM7SF2, HCCS, OXA1L, CYB5R2, PGD, NDUFAB1, PRDX2, COX5A, NDUFAF1, UQCRQ, FDFT1, HMOX2, GPX1, TDO2, TP53I3, UQCR11, PLOD1, PLOD2, P4HA1, CH25H, HMOX1, AKR7A3, SPR, ASPH, DUS1L, AIFM2, AIFM1, CYCS, QDPR, CBR4, CDO1, VAT1, H6PD, ASPHD2, JMJD1C, KDM6B, NDUFB3, TMX1, NDUFB5, SORD, HSD17B14, FDX1, CYP2B6, TXN2, NDUFB9, EGLN3, EGLN2, EGLN1, SDHAF2, GLRX2, FMO2, DHCR7, FASN, COX6B1, KDM3A, QSOX2, E…
GO:0007006~mitochondrial membrane organization	SAMM50, HTT, SH3GLB1, FXC1, TIMM50, HSPA4, CLN8, TIMM8A
GO:0046496~nicotinamide nucleotide metabolic process	NMNAT3, TDO2, TPI1, TP53I3, H6PD, PGD, NADK, GLYR1, IDH3A
GO:0006769~nicotinamide metabolic process	NMNAT3, TDO2, TPI1, TP53I3, H6PD, PGD, NADK, GLYR1, IDH3A
GO:0006650~glycerophospholipid metabolic process	PIGZ, IMPA1, PIK3CB, PIK3C2A, ABHD5, PIK3CD, PNPLA6, AGPAT6, PIGG, SH3GLB1, FABP3, DPM1, PAFAH1B1, PLA2G4C, AGPAT2, PIK3R1, IP6K2, PTDSS2
GO:0009820~alkaloid metabolic process	NMNAT3, TDO2, TPI1, TP53I3, H6PD, PGD, NADK, GLYR1, IDH3A
GO:0019362~pyridine nucleotide metabolic process	NMNAT3, TDO2, TPI1, TP53I3, H6PD, PGD, NADK, GLYR1, IDH3A
GO:0009142~nucleoside triphosphate biosynthetic process	TCIRG1, ATP6V0E1, RP2, ATP11A, ATP6V1H, ATP6V1D, NME7, ATP6V0C, NME5, ADK, ATP6V0A1, ATP5I, ATP6V0D1, ATP6V0D2, TBPL1, ATP5J
GO:0005758~mitochondrial intermembrane space	HTRA2, AIFM1, FXC1, CYCS, COX6B1, CHCHD4, COX17, TIMM8A
GO:0044275~cellular carbohydrate catabolic process	LDHC, SORD, ALDOC, PGD, PGAM1, HK1, PFKM, DLAT, GBA2, TPI1, H6PD, PGM1, PGK1, GLYR1
GO:0009141~nucleoside triphosphate metabolic process	TCIRG1, ATP6V0E1, RP2, OLA1, ATP11A, ATP6V1H, NADK, ATP6V1D, NME7, ATP6V0C, NME5, ADK, ATP6V0A1, RAB11A, ATP5I, ATP6V0D1, ATP6V0D2, TBPL1, ATP5J
GO:0009144~purine nucleoside triphosphate metabolic process	TCIRG1, ATP6V0E1, RP2, OLA1, ATP11A, ATP6V1H, NADK, ATP6V1D, NME7, ATP6V0C, NME5, ADK, ATP6V0A1, RAB11A, ATP5I, ATP6V0D1, ATP6V0D2, ATP5J
GO:0030258~lipid modification	HACL1, CPT2, PIK3C2A, PIK3CB, PIK3CD, ADIPOR2, ECHS1, ADIPOR1, PEX13, PIK3R1, IP6K2, HADHB
GO:0019320~hexose catabolic process	LDHC, TPI1, H6PD, ALDOC, PGM1, PGD, PGAM1, HK1, DLAT, PFKM, PGK1, GLYR1
GO:0006006~glucose metabolic process	LDHC, PDK1, SORD, ALDOC, PHKA1, PGD, PGAM1, HK1, PFKM, DLAT, USF1, PGM2L1, SLC2A8, PGM3, TPI1, PPP1R3B, H6PD, PGM1, PGK1, GLYR1, SERP1
GO:0005746~mitochondrial respiratory chain	NDUFB3, NDUFV3, NDUFB5, OXA1L, NDUFA3, NDUFB9, NDUFV2, COX7B, NDUFAB1, COX7A2L, NDUFAF1
GO:0046365~monosaccharide catabolic process	LDHC, TPI1, H6PD, ALDOC, PGM1, PGD, PGAM1, HK1, DLAT, PFKM, PGK1, GLYR1
GO:0009205~purine ribonucleoside triphosphate metabolic process	TCIRG1, ATP6V0E1, RP2, ATP11A, ATP6V1H, OLA1, NADK, ATP6V1D, NME7, ATP6V0C, NME5, ATP6V0A1, RAB11A, ATP5I, ATP6V0D1, ATP6V0D2, ATP5J
GO:0006098~pentose-phosphate shunt	TPI1, H6PD, PGD, GLYR1
GO:0046164~alcohol catabolic process	LDHC, SORD, ALDOC, PGD, PGAM1, HK1, PFKM, DLAT, TPI1, H6PD, PGM1, PGK1, GLYR1
GO:0009199~ribonucleoside triphosphate metabolic process	TCIRG1, ATP6V0E1, RP2, ATP11A, ATP6V1H, OLA1, NADK, ATP6V1D, NME7, ATP6V0C, NME5, ATP6V0A1, RAB11A, ATP5I, ATP6V0D1, ATP6V0D2, ATP5J
GO:0009259~ribonucleotide metabolic process	TCIRG1, ADSS, ATP6V0E1, RP2, OLA1, ATP11A, ATP6V1H, NADK, ATP6V1D, CMPK1, NME7, ATP6V0C, NME5, ADK, ATP6V0A1, RAB11A, ATP6V0D1, ATP5I, ATP6V0D2, ATP5J
GO:0004312~fatty-acid synthase activity	MCAT, FASN, OXSM
GO:0022904~respiratory electron transport chain	NDUFB3, NDUFV3, SDHB, NDUFB5, NDUFA3, UQCR11, NDUFB9, NDUFV2, NDUFAB1, SDHAF2, NDUFAF1
GO:0006096~glycolysis	LDHC, TPI1, ALDOC, PGM1, PGAM1, HK1, DLAT, PFKM, PGK1
GO:0006739~NADP metabolic process	TPI1, TP53I3, H6PD, PGD, GLYR1
GO:0043603~cellular amide metabolic process	NMNAT3, TDO2, TPI1, TP53I3, H6PD, HTT, PGD, NADK, GLYR1, IDH3A
GO:0042773~ATP synthesis coupled electron transport	NDUFB3, NDUFV3, NDUFB5, NDUFA3, UQCR11, NDUFB9, NDUFV2, NDUFAB1, SDHAF2, NDUFAF1
GO:0042775~mitochondrial ATP synthesis coupled electron transport	NDUFB3, NDUFV3, NDUFB5, NDUFA3, UQCR11, NDUFB9, NDUFV2, NDUFAB1, SDHAF2, NDUFAF1
GO:0006644~phospholipid metabolic process	CRLS1, IMPA1, PIGZ, PIK3CB, PIK3C2A, ABHD5, PIK3CD, EPT1, PNPLA6, FDFT1, AGPAT6, PIGG, SH3GLB1, FABP3, DPM1, PAFAH1B1, PLA2G4C, ANGPTL3, AGPAT4, CLN8, AGPAT2, PIK3R1, IP6K2, PTDSS2
GO:0030964~NADH dehydrogenase complex	NDUFB3, NDUFV3, NDUFB5, NDUFA3, NDUFB9, NDUFV2, NDUFAB1, NDUFAF1
GO:0045271~respiratory chain complex I	NDUFB3, NDUFV3, NDUFB5, NDUFA3, NDUFB9, NDUFV2, NDUFAB1, NDUFAF1
GO:0005747~mitochondrial respiratory chain complex I	NDUFB3, NDUFV3, NDUFB5, NDUFA3, NDUFB9, NDUFV2, NDUFAB1, NDUFAF1
GO:0019318~hexose metabolic process	LDHC, PDK1, SORD, ALDOC, PHKA1, PGD, PGAM1, HK1, PFKM, DLAT, USF1, CHST1, PGM2L1, SLC2A8, PGM3, TPI1, PPP1R3B, H6PD, GFPT1, PGM1, PGK1, MAN2B1, GLYR1, SERP1
GO:0009260~ribonucleotide biosynthetic process	TCIRG1, ADSS, ATP6V0E1, RP2, ATP11A, ATP6V1H, ATP6V1D, CMPK1, NME7, ATP6V0C, NME5, ADK, ATP6V0A1, ATP5I, ATP6V0D1, ATP6V0D2, ATP5J
GO:0046474~glycerophospholipid biosynthetic process	AGPAT6, IMPA1, PIGZ, PIGG, PIK3C2A, SH3GLB1, ABHD5, DPM1, FABP3, AGPAT2, PTDSS2
GO:0006120~mitochondrial electron transport, NADH to ubiquinone	NDUFB3, NDUFV3, NDUFB5, NDUFA3, NDUFB9, NDUFV2, NDUFAB1, NDUFAF1
GO:0045333~cellular respiration	NDUFB3, NDUFB5, OXA1L, NDUFA3, NDUFB9, CYCS, NDUFAB1, NDUFAF1, SDHAF2, IDH3A, NDUFV3, SDHB, UQCR11, NDUFV2
GO:0009165~nucleotide biosynthetic process	TCIRG1, NMNAT3, ADSS, ATP6V0E1, RP2, ATP6V1H, ATP11A, PRPSAP1, ATP6V1D, CMPK1, NME7, PRPSAP2, ATP6V0C, NME5, THTPA, ADK, ATP6V0A1, ATP6V0D1, FLAD1, ATP5I, ATP6V0D2, TBPL1, ATP5J
GO:0009206~purine ribonucleoside triphosphate biosynthetic process	TCIRG1, ATP6V0E1, RP2, ATP11A, ATP6V1H, ATP6V1D, NME7, ATP6V0C, NME5, ATP6V0A1, ATP5I, ATP6V0D1, ATP6V0D2, ATP5J
GO:0009150~purine ribonucleotide metabolic process	TCIRG1, ADSS, ATP6V0E1, RP2, OLA1, ATP11A, ATP6V1H, NADK, ATP6V1D, NME7, ATP6V0C, NME5, ATP6V0A1, RAB11A, ATP5I, ATP6V0D1, ATP6V0D2, ATP5J
GO:0009201~ribonucleoside triphosphate biosynthetic process	TCIRG1, ATP6V0E1, RP2, ATP11A, ATP6V1H, ATP6V1D, NME7, ATP6V0C, NME5, ATP6V0A1, ATP5I, ATP6V0D1, ATP6V0D2, ATP5J
GO:0016052~carbohydrate catabolic process	LDHC, SORD, GM2A, ALDOC, PGD, PGAM1, HK1, PFKM, DLAT, GBA2, TPI1, H6PD, PGM1, PGK1, GLYR1
GO:0044271~nitrogen compound biosynthetic process	ADSS, ATP6V0E1, SEPHS2, BCAT2, RP2, CMPK1, ATP6V0C, ALAS1, THTPA, PLOD1, SPR, PTS, ATP6V0D1, ATP5I, ATP6V0D2, TBPL1, ATP5J, TCIRG1, NMNAT3, PCBD2, HTT, QDPR, ATP6V1H, ATP11A, PRPSAP1, CDO1, ATP6V1D, NME7, PRPSAP2, NME5, CTH, RFK, ADK, ATP6V0A1, THNSL1, FLAD1
GO:0009148~pyrimidine nucleoside triphosphate biosynthetic process	NME5, RP2, TBPL1, NME7
GO:0046039~GTP metabolic process	NME5, RP2, RAB11A, NME7
GO:0044455~mitochondrial membrane part	NDUFB3, NDUFB5, OXA1L, NDUFA3, SAMM50, NDUFB9, COX7B, NDUFAB1, TIMM50, COX7A2L, NDUFAF1, NDUFV3, NDUFV2, ATP5I, MRPL45, ATP5J
GO:0005996~monosaccharide metabolic process	LDHC, SORD, ALDOC, PHKA1, PGD, PGAM1, HK1, SLC2A8, TPI1, PPP1R3B, ST3GAL2, MAN2B1, PDK1, CHST5, PFKM, DLAT, USF1, CHST1, PGM2L1, PGM3, H6PD, GFPT1, PGM1, PGK1, GLYR1, SERP1
GO:0006749~glutathione metabolic process	GPX1, CTH, GGT3P, GGTLC2, GGT2, GGT1, GLRX2
GO:0004129~cytochrome-c oxidase activity	COX11, COX7B, COX6B1, C1ORF31, COX7A2L, COX5A
GO:0046486~glycerolipid metabolic process	PIGZ, IMPA1, PIK3CB, PIK3C2A, ABHD5, PIK3CD, PNPLA6, PTPN11, GPX1, AGPAT6, PIGG, SH3GLB1, FABP3, DPM1, PAFAH1B1, PLA2G4C, AGPAT2, PIK3R1, IP6K2, PTDSS2
GO:0008654~phospholipid biosynthetic process	CRLS1, PIGZ, IMPA1, PIK3C2A, ABHD5, EPT1, AGPAT6, PIGG, SH3GLB1, FABP3, DPM1, AGPAT4, AGPAT2, PTDSS2
GO:0034404~nucleobase, nucleoside and nucleotide biosynthetic process	TCIRG1, NMNAT3, ADSS, ATP6V0E1, RP2, ATP6V1H, ATP11A, PRPSAP1, ATP6V1D, CMPK1, NME7, PRPSAP2, ATP6V0C, NME5, THTPA, ADK, ATP6V0A1, ATP6V0D1, FLAD1, ATP5I, ATP6V0D2, TBPL1, ATP5J
GO:0008610~lipid biosynthetic process	TM7SF2, CNBP, IMPA1, CYB5R2, ABHD5, NDUFAB1, EPT1, C14ORF1, PDSS1, MIF, FDFT1, ACBD3, AGPAT6, TPI1, PIGG, SH3GLB1, DHCR7, CH25H, FASN, SCARB1, ELOVL6, AGPAT4, AGPAT2, NSDHL, PTDSS2, CRLS1, PIGZ, SPTLC2, CMAS, PIK3C2A, MCAT, OXSM, DPM1, FABP3, CLN8
GO:0044242~cellular lipid catabolic process	HACL1, GBA2, CPT2, GM2A, ECHS1, PPT1, PEX13, NEU3, PLA2G4C, ANGPTL3, HADHB
GO:0006631~fatty acid metabolic process	HACL1, CPT2, ABHD5, MCAT, ADIPOR2, NDUFAB1, ADIPOR1, ECHS1, LYPLA2, MIF, OXSM, HADHB, CRYL1, TPI1, AGPAT6, PTGES, CH25H, FASN, FABP3, PEX13, ELOVL6, PLA2G4C, ANGPTL3
