# Supplementary material for: Retinoblastoma protein promotes oxidative phosphorylation through upregulation of glycolytic genes in oncogene-induced senescent cells
Source: Aging Cell. 2015 May 25;14(4):689–97. doi: 10.1111/acel.12351 (PMC4531082; doi:10.1111/acel.12351)
Supplement: Supplementary file 5 [file acel0014-0689-sd5.xlsx]

## Sheet: Sheet1
Chromosome	Loci Start	Loci End	Gene Symbol	Strand	Distance to TSS (bp)
chr11	440120	440357	PTDSS2	+	-41
chr3	198181243	198181358	PIGZ	-	-1199
chr9	129198650	129198897	SLC2A8	+	-464
chr22	35207987	35208160	TXN2	-	-440
chrx	129127834	129128053	AIFM1	-	-401
chr19	45996442	45996596	EGLN2	+	-368
chr4	17187514	17187833	LAP3	+	-351
chr18	12367517	12367720	AFG3L2	-	-343
chr13	110156640	110156962	CARS2	-	-320
chr15	63948431	63948662	RAB11A	+	-304
chr1	9217019	9217281	H6PD	+	-299
chr2	42442054	42442235	COX7A2L	-	-284
chr1	10381206	10381579	PGD	+	-279
chr9	137531884	137532201	MRPS2	+	-255
chr1	153221994	153222301	FLAD1	+	-246
chr19	59297690	59297854	NDUFA3	+	-199
chr8	26296147	26296364	BNIP3L	+	-184
chr17	53282438	53282788	MRPS23	-	-181
chr17	5283171	5283576	C1QBP	-	-178
chr10	126097511	126097909	OAT	-	-175
chr1	59022419	59022639	JUN	-	-156
chr6	153365513	153366014	MTRF1L	-	-145
chr12	123914518	123914715	SCARB1	-	-144
chr7	25131294	25132005	CYCS	-	-144
chr8	66719115	66719499	MTFR1	+	-134
chrx	46581040	46581276	RP2	+	-132
chr19	56561324	56561884	ETFB	-	-120
chr17	39777831	39777978	GRN	+	-112
chr15	39481891	39482223	NDUFAF1	-	-107
chr16	66072425	66072963	ATP6V0D1	-	-104
chr19	584554	584764	POLRMT	-	-91
chr10	120915113	120915456	SFXN4	-	-90
chr15	73017576	73017683	COX5A	-	-81
chr19	41177662	41178044	SDHAF1	+	-76
chr3	130385414	130385730	CNBP	-	-72
chr22	36533682	36533895	GCAT	+	-69
chr15	76228565	76228853	IDH3A	+	-64
chr10	27026477	27026610	PDSS1	+	-57
chr14	50776292	50776879	TMX1	+	-50
chr4	106614613	106614840	PPA2	-	-50
chrx	100490566	100490758	TIMM8A	-	-49
chr22	41869255	41869528	MCAT	-	-44
chr12	121000880	121001116	MLXIP	+	-36
chr2	69467714	69468137	GFPT1	-	-35
chr14	34831166	34831417	PSMA6	+	-33
chr19	45168525	45168928	PSMC4	+	-25
chr11	47543376	47543698	PTPMT1	+	-20
chr16	65471690	65472069	PDP2	+	-4
chr6	41862899	41863410	TOMM6	+	-4
chr2	99163817	99164134	MRPL30	+	2
chr8	41554730	41555005	AGPAT6	+	4
chr8	54918308	54918529	ATP6V1H	-	6
chr2	86279966	86280189	MRPL35	+	11
chr2	96295409	96295833	CIAO1	+	11
chrx	77246194	77246472	PGK1	+	12
chr10	75580781	75581161	ADK	+	23
chr1	242681916	242682152	ADSS	-	25
chr1	17253116	17253337	SDHB	-	26
chr2	224530286	224530501	MRPL44	+	29
chr16	23514977	23515244	NDUFAB1	-	30
chr4	482901	483142	PIGG	+	33
chr19	44113060	44113398	MRPS12	+	42
chr3	10158256	10158474	VHL	+	47
chr18	9092571	9092783	NDUFV2	+	50
chr12	27754957	27755096	MRPS35	+	54
chr11	67563041	67563148	TCIRG1	+	57
chr6	44202996	44203229	MRPL14	-	57
chr14	36711433	36711681	SLC25A21	-	59
chr14	66896231	66896596	ATP6V1D	-	60
chr2	61098281	61098469	PEX13	+	60
chr22	42682512	42682797	SAMM50	+	61
chr5	44844724	44844970	MRPS30	+	64
chr16	82736120	82736350	HSDL1	-	66
chr12	6846773	6847065	TPI1	+	75
chr19	12773570	12773724	PRDX2	-	77
chr16	1817191	1817448	FAHD1	+	94
chr3	28258125	28258327	CMC1	+	99
chr3	14141109	14141436	CHCHD4	-	100
chr16	8798686	8799097	TMEM186	-	115
chr6	43134923	43135262	MRPL2	-	128
chr7	42938433	42938752	MRPL32	+	129
chr14	76856943	76857298	GSTZ1	+	138
chr8	104496425	104496776	SLC25A32	-	139
chr5	133368425	133368712	VDAC1	-	155
chr2	74609949	74610495	HTRA2	+	183
chr1	40335415	40335654	PPT1	-	195
chr21	26029457	26029697	ATP5J	-	259
chr10	59699057	59699216	CISD1	+	269
chr2	86521946	86522183	KDM3A	+	283
chr1	53434840	53435168	CPT2	+	316
chr11	111400856	111401440	DLAT	+	401
chr3	147361470	147361663	PLOD2	-	406
chr22	39544849	39544986	SLC25A17	-	421
chrx	11039668	11039933	HCCS	+	474
chr1	23990625	23990790	LYPLA2	+	475
chr5	68549658	68550003	MRPS36	+	502
chr10	115429310	115429635	CASP7	+	562
chr13	20648842	20649122	MRP63	+	611
chr5	134269228	134269476	PCBD2	+	644
chr2	173128825	173129180	PDK1	+	656
chr22	49310900	49311229	SCO2	-	670
chr4	146239209	146239375	ABCE1	+	687
chr1	191341040	191341251	GLRX2	-	722
chr4	657241	657366	ATP5I	-	824
chr1	159281481	159281649	USF1	-	828
chr6	134316012	134316300	TBPL1	+	1156
chr19	7506137	7506501	PNPLA6	+	1282
chr16	4466186	4466435	HMOX2	+	1591
chr19	17308385	17308512	GTPBP3	+	1658
