# Supplementary material for: Retinoblastoma protein promotes oxidative phosphorylation through upregulation of glycolytic genes in oncogene-induced senescent cells
Source: Aging Cell. 2015 May 25;14(4):689–97. doi: 10.1111/acel.12351 (PMC4531082; doi:10.1111/acel.12351)
Supplement: Supplementary file 6 [file acel0014-0689-sd6.xlsx]

## Sheet: Sheet1
Gene	Putative transcription factor-binding sites
PFKM	C/EBPb, ETS1, FOXA1, GATA1, GRa, GRb, GTFII-I, HNF1a, IRF2, PAX5, RXRa, SP1, SRY, STAT4, XBP1, YY1
SCO2	C/EBPa, C/EBPb, ERa, ETS1, GATA1, GRa, GRb, GTFII-I, PAX5, RXRa, TP53, YY1
SDHB	C/EBPb, ERa, FOXA1, GRa, GRb, GTFII-I, PAX5, TP53, RXRa, YY1
HK1	C/EBPa, C/EBPb, ERa, FOXA1, FOXP3, GATA1, GRa, GRb, GTFII-I, IRF2, PAX5, TBP, TCF7L2, XBP1, YY1
H6PD	C/EBPb, ERa, ETS1, FOXP3, GATA1, GRa, GRb, GTFII-I, IRF2, RXRa, SP1, PAX5, WT1, YY1
FLAD1	C/EBPb, c-MYC, E2F1, ELK1, ERa, ETS1, FOXP3, GATA1, GRa, GRb, GTFII-I, IRF2, LEF1, PAX5, PXR1, YY1, SRY, STAT4, USF1
EGLN2	C/EBPa, C/EBPb, c-MYC, ERa, ETS1, FOXA1, FOXP3, GATA1, GRa, GRb, GTFII-I, OCT2, PAX5, SP1 TEAD2, TP53, YY1
ALDOC	C/EBPb, c-MYB, ELK1, ETS1, GATA1, GRb, GTFII-I, PAX5, STAT4, TP53, YY1
	*Putative transcription factor binding sites on metabolic gene promoters (1 kb upstream of TSS) were identified using PROMO3.0 software (http://alggen.lsi.upc.es/cgi-bin/promo_v3/promo/promoinit.cgi?dirDB=TF_8.3). We considered human factors and human binding sites, with a maximum matrix dissimilarity rate of 1.
	**Abbreviations: C/EBPa (CCAAT/enhancer binding protein, alpha), C/EBPb (CCAAT/enhancer binding protein, beta), c-MYB (V-myb avian myeloblastosis viral oncogene homolog), c-MYC (MYC, V-myc avian myelocytomatosis viral oncogene homolog), E2F1 (E2F transcription factor 1), ELK1 (ELK1, member of ETS oncogene family), ERa (Estrogen receptor alpha), ETS1 (V-ets avian erythroblastosis virus E26 oncogen…
