# Supplementary material for: Retinoblastoma protein promotes oxidative phosphorylation through upregulation of glycolytic genes in oncogene-induced senescent cells
Source: Aging Cell. 2015 May 25;14(4):689–97. doi: 10.1111/acel.12351 (PMC4531082; doi:10.1111/acel.12351)
Supplement: Supplementary file 7 [file acel0014-0689-sd7.xlsx]

## Sheet: Sheet1
Target	Forward primer	Reverse primer
RPLP0 (control)	GATGCCCAGGGAAGACAG	TCTGCTCCCACAATGAAACAT
RB1	TCAGTTGGTCCTTCTCGGTC	TGTGAACATCGAATCATGGAA
MCM3	CCAGTGTTCGGGCTGTAACT	GGCCACCTACATTGCAGAAG
MCM5	AGGGATCTTCACCAGGTGTG	GACATCCAGGTCATGCTCAA
IL6	CCAGGAGCCCAGCTATGAAC	CCCAGGGAGAAGGCAACTG
IL8	AAGGAAAACTGGGTGCAGAG	ATTGCATCTGGCAACCCTAC
H6PD	GACCTCCGTCAGATGGTTCT	ATGAAAGAGACCGTGGATGC
HK1	GTCCATTCCTGATGGCTCTG	TCTCATGATTCACTTGCACCC
ALDOC	ACCATATTGGGCTTGAGCAG	CCTCAAACGTTGCCAGTATGT
PFKM	AGCATTCATACCTTGGGCAT	CCATGAAGAGCATCATGCAG
SCO2	GCAGCCTGTCTTCATCACTGTGGACC	CCGCACACTGTCTGAGATCTGCTC
FLAD1	CATTCATGCGCATCAACCCA	TCCTCGGTCATACAGGATACAG
SDHB	AGTTGACTCTACTTTGACCTTCCGAAG	GACCTTATTGAGGTTGGTGTCAATCCT
EGLN2	TGGGCAGCTATGTCATCAAC	GGATTGTCAACGTGCCTTAC
